# Supplementary material for: Reduction of acute mild stress corticosterone response and changes in stress‐responsive gene expression in male Balb/c mice after repeated administration of a Rhodiola rosea L. root extract
Source: Food Sci Nutr. 2019 Oct 22;7(11):3827–41. doi: 10.1002/fsn3.1249 (PMC6848809; doi:10.1002/fsn3.1249)
Supplement: Supplementary file 2 [file FSN3-7-3827-s002.xlsx]

## Sheet: Feuil1
	tR	Compound	Formula	Mass	Ion m/z [M-H]- (theoretical)	Ion m/z [M-H]- (MS)	M-H (MS/MS)	Reference	M-H standard or reference (MS/MS)
1	4.41	Saccharose	C12H22O11	342.1162	341.1089	341.1091	(341)/59/89/71/119/101/113/179	[1]	(341)71/89/101/179/59/113/119
2	6.76	Citric acid	C6H8O7	192.0270	191.0192	191.0187	(191)/111/87/85/129/57	Standard	(191)/11/87/85/129/57		(191)/11/87/85/129/57
3	7.58	Glucogalline isomer 1	C13H16O10	332.0744	331.0666	331.0677	(331)/16/151/59/211/271	[2]	169
4	8.51	Gallic acid	C7H6O5	170.0215	169.0142	169.0130	(169)/125	Standard	(169)/125
5	9.65	Glucogalline isomer 2	C13H16O10	332.0744	331.0666	331.0675	(331)/169/125	[2]	169
6	10.46	Rhodiocyanosid A	C11H17NO6	259.1056	258.0983	304.1040*
7	11.76	Salidroside	C14H20O7	300.1209	299.1136	345.1192*	(299)/59/89/119/71/101/113	Standard	(299)/59/89/119/71/101/113
8	11.97	Lotaustralin isomer	C11H19NO6	261.1212	260.1140	306.1197*	188/161/71/113/101/59/85	[3]	188
9	14.35	Rhodionidin	C27H30O16	610.1534	609.1461	609.1472	(609)/463/300/271/255
10	14.42	Benzyl-O-β-glucopyranoside	C13H18O6	270.1103	269.1031	315.1090*
11	14.52	Epigallocatechin gallate	C22H18O11	458.0849	457.0776	457.0782	169/125	Standard	169/125
12	14.70	Cafeic acid	C9H8O4	180.0423	179.0350	179.0344	(179)/135	Standard	(179)/135		169/125
13	17.13	Rhodioloside E 2E)-7-hydroxy-3,7-dimethyl-2-octenyl α-L-arabi-nopyranosyl(1-6)-β-D-glucopyranoside	C21H38O11	466.2414	465.2341	511.2401*	MS/MS [511] MS/MS [465] (465)149/89/59/101/131/71/191	[4]	(465)/191/161/149/131
14	18.98	Ethyl gallate (ethyl 3,4,5-trihydroxybenzoate)	C9H10O5	198.0528	197.0455	197.0447	(197)/169/125/111	[4] Standard	169/125
15	19.45	Rosavin + Rosarin	C20H28O10	428.1683	427.1610	473.1669*	MS/MS [427] 89/59/71/125/149/101/131/113/293/161/191/133/97/111/233	Standard	Rosavin MS/MS [427] 89/59/71/149/101/125/131/293/113/133/85/191/233 Rosarin MS/MS [427] 71/59/89/161/101/113/125/85/76/131/149
16	20.42	Rosarin isomer	C20H28O10	428.1683	427.1610	473.1671*	MS/MS de 473 (427)/293/89/71/161/59/101/113/125/149	Standard rosarin	MS/MS [473] (427)/161/89/293/71/59/101/125/113/131/149 MS/MS [427] 71/59/89/161/101/113/125/85/73/131
17	21.83	Rosiridin	C16H28O7	332.1835	331.1762	377.1819*	(377)89/59/78/194/274/232
18	22.68	Rosin	C15H20O6	296.1259	295.1187	341.1246*		Standard	71/113/85/101/161/
19	29.87	Rhodiosin	C27H30O16	610.1534	609.1461	609.1468	301	[4]	301/299/151
20	32.23	Rhodionin (Herbacetin-7-o-rhamnoside) ou Rhodiolatuntoside [4-(3,5,7,8-Tetrahydroxy-4-oxo- 4H-chromen-2-yl)	C21H20O11	448.1006	447.0933	447.0937	(447)301	[4]	417/313/301
21	34.68	Rhodaline	C20H18O11	434.0849	433.0776	433.0780
22	38.75	Herbacetin	C15H10O7	302.0427	301.0354	301.0358		[4] MS/MS in positive mode	273/203
23	39.30	Kaempferol-7-O-rahmnoside	C21H20O10	432.1057	431.0984	431.0987	287/89/133	[4] MS/MS in positive mode	297/287/281/263/245
24	39.65	Rhodioloside B or C	C22H38O12	494.2363	493.2291	493.2296		[4]	447/311/203/191/149/131/113 447/315/311/191/179/161
25	40.49	Kaempferol	C15H10O6	286.0477	285.0405	285.0407	(285)	Standard	(285)
26	41.14	Rhodiolin	C25H20O10	480.1056	479.0984	479.0988
[1] http://mona.fiehnlab.ucdavis.edu/spectra/display/PR100500
[2] Fortalezas S, Tavares L, Pimpão R, et al. Antioxidant Properties and Neuroprotective Capacity of Strawberry Tree Fruit (Arbutus unedo). 2010:214-229. doi:10.3390/nu2020214
[3] Gryszczyńska A, Łowicki Z, Opala B. Determination of lotaustralin in Rhodiola species. 2013;59(2). doi:10.2478/hepo-2013-0008 A.
[4] Han F, Li Y, Ma L, et al. Talanta A rapid and sensitive UHPLC-FT-ICR MS / MS method for identification of chemical constituents in Rhodiola crenulata extract , rat plasma and rat brain after oral administration. 2016;160:183-193. doi:10.1016/j.talanta.2016.07.014
